# Supplementary material for: A Dual-Functional and Efficient MOF-5@MWCNTs Electrochemical Sensing Device for the Measurement of Trace-Level Acetaminophenol and Dopamine
Source: Molecules. 2024 Nov 23;29(23):5534. doi: 10.3390/molecules29235534 (PMC11643747; doi:10.3390/molecules29235534)
Supplement: Supplementary file 1 [file molecules-29-05534-s001.zip]

Archive with 1 entries (1 files):
- molecules-3305885-supplementary.pdf
